# Supplementary material for: Functional Characterization of FgAsp, a Gene Coding an Aspartic Acid Protease in Fusarium graminearum
Source: J Fungi (Basel). 2024 Dec 17;10(12):879. doi: 10.3390/jof10120879 (PMC11679831; doi:10.3390/jof10120879)
Supplement: Supplementary file 1 [file jof-10-00879-s001.zip]

Archive with 8 entries (8 files):
- Figure S1.jpg
- Figure S2.jpg
- Figure S3.jpg
- Figure S4.tif
- Figure S5.jpg
- Table S1. Primers used in this study.xlsx
- Table S2. Vegetative growth, conidiation, and virulence of Fusarium graminearum strainsv.xlsx
- Table S3. medium.xlsx
