# Supplementary material for: Functional Characterization of FgAsp, a Gene Coding an Aspartic Acid Protease in Fusarium graminearum
Source: J Fungi (Basel). 2024 Dec 17;10(12):879. doi: 10.3390/jof10120879 (PMC11679831; doi:10.3390/jof10120879)
Supplement: Supplementary file 1 [file jof-10-00879-s001.zip › Table S1. Primers used in this study.xlsx]

## Sheet: Sheet1
Table S1. Primers used in this study
Name	Sequence (5′-3′)
FgAsp-1F	GTTTATCCCAAGTGCTACCATCTC
FgAsp-2R	TCGTGTCCGTCAGTTGGCT
FgAsp-3F	TCGTCTGTAGGGTGGCTTTG
FgAsp-4R	ATTGGTGGGAAATGGCAGAC
FgAsp-5F	CGTCTTTCTACGCCGTTATTGAT
FgAsp-6R	GACGCTTTCAAGGACGCAGA
FgAsp-7F	GTAGGCTTGAATGGCTGAACG
FgAsp-8R	CCTTATGAAGCCGATGAGCAA
RT-PCR-FgAspF	GAACATACCACAACAGCGATTAG
RT-PCR-FgAspR	CACAGGATTGCGGGAAAA
CMFgAsp-F	CGTCCTTTGCGAATACTACCCT
CMFgAsp-R	CGAGAGACGATACAGTTGGGAG
H856F	GTCGATGCGACGCAATCGT
H855R	GCTGATCTGACCAGTTGC
H850	TTGTCCGTCAGGACATTGTT
H852	AACTCACCGCGACGTCTGTC
HYG/F	GGCTTGGCTGGAGCTAGTGGAGGTCAA
HY/R	GTATTGACCGATTCCTTGCGGTCCGAA
YG/F	GATGTAGGAGGGCGTGGATATGTCCT
HYG/R	AACCCGCGGTCGGCATCTACTCTATTC
TRI5F	GAGTGTTTCATGCATGGCTACGTC
TRI5R	CTGAGCCTCCTTCACATCGTCC
TRI6F	TGTCGCTACTCAGAATGCCCTCAG
TRI6R	CCACCCTGCTAAAGACCCTCAG
TRI10F	GCGACAGGAGCAAGAACATAA
TRI10R	GGCGGCGTAAATCTGAGTG
TRI101F	GCCTTCGTTCAGAACTCGAC
TRI101R	CCCAAAGTCGTAATCCCAGA
