# Supplementary material for: Functional Characterization of FgAsp, a Gene Coding an Aspartic Acid Protease in Fusarium graminearum
Source: J Fungi (Basel). 2024 Dec 17;10(12):879. doi: 10.3390/jof10120879 (PMC11679831; doi:10.3390/jof10120879)
Supplement: Supplementary file 1 [file jof-10-00879-s001.zip › Table S2. Vegetative growth, conidiation, and virulence of Fusarium graminearum strainsv.xlsx]

## Sheet: Sheet1
Table S2 Vegetative growth, conidiation, and virulence of Fusarium graminearum strainsv
Strain	Growth rate	Conidiation	Wheat head Disease index c	DON(ug kg-1) d
	(mm/d) a	(×105 conidia mL-1) b
PH-1	14.03±0.11A	9.83±1.86A	4.09±0.83A	41718.49±954.82A
ΔFgAsp	11.42±0.21B	5.18±0.74B	2.64±0.51B	36483.65±1733.07B
CΔFgAsp	13.90±0.15A	9.48±1.48A	4.18±0.87A	41943.10±1606.89A
