# Supplementary material for: Functional Characterization of FgAsp, a Gene Coding an Aspartic Acid Protease in Fusarium graminearum
Source: J Fungi (Basel). 2024 Dec 17;10(12):879. doi: 10.3390/jof10120879 (PMC11679831; doi:10.3390/jof10120879)
Supplement: Supplementary file 1 [file jof-10-00879-s001.zip › Table S3. medium.xlsx]

## Sheet: Sheet1
Table S3. medium formula
potato sucrose agar medium (PSA)
Agar	（Solarbio, Beijing, China）	15 g
Sucrose	（Sinopharm, Shanghai, China）	20g
potato		200g
Add ddH2O to		1L
Potatoes were peeled and cut into cubes or slices, weighed 200 g, boiled with ddH2O for about 18 min, just enough to poke the potatoes with a glass rod that can be easily poked, then filtered through gauze and autoclave sterilised at 121°C for 20 min.
complete medium agar medium (CM)
Peptone	(Aobox, Beijing, China）	4g
Dextrose	(Sinopharm, Shanghai, China)	20g
Casamino acid	(Solarbio, Beijing, China)	2g
Yeast Extract	(Oxoid, Hampshire, UK)	2g
KCl	(Sinopharm, Shanghai, China)	1g
NaNO3	(Sinopharm, Shanghai, China)	12g
KH2PO4	(Sinopharm, Shanghai, China)	3g
MgSO4•7H2O	(Sinopharm, Shanghai, China)	2g
Agar	(Solarbio, Beijing, China)	15g
Add ddH2O to		1L
Add water to dissolve and adjust the pH of the solution to 6.5 with NaOH, add ddH2O to 1 L, autoclave sterilisation at 121°C for 20 min, and store at room temperature.
minimal medium agar medium (MM)
sugar	(Sinopharm, Shanghai, China)	30g
KCl	(Sinopharm, Shanghai, China)	0.5g
NaNO3	(Sinopharm, Shanghai, China)	2g
KH2PO4	(Sinopharm, Shanghai, China)	1g
MgSO4•7H2O	(Sinopharm, Shanghai, China)	0.5g
FeSO4•7H2O	(Sinopharm, Shanghai, China)	10mg
trace element		200 µL
Agar	(Solarbio, Beijing, China)	15g
Add water to dissolve and adjust the pH of the solution to 6.9 with NaOH, add ddH2O to 1 L, autoclave sterilisation at 121°C for 20 min, and store at room temperature.
carboxyl methyl cellulose medium (CMC)
Yeast Extract	(Oxoid, Hampshire, UK)	1g
KH2PO4	(Sinopharm, Shanghai, China)	1g
NH4NO3	(Sinopharm, Shanghai, China)	1g
MgSO4•7H2O	(Sinopharm, Shanghai, China)	0.5g
CMC	(Solarbio, Beijing, China)	15g
Add ddH2O to		1L
It was difficult to dissolve CMC at room temperature, so 100 mL of CMC was dispensed in advance into 250 mL conical flasks, heated at 65°C in a water bath and stirred with a glass rod until there were no large precipitates, and autoclave sterilised at 121°C for 20 min.
yeast extract peptone dextrose liquid medium (YEPD)
Dextrose	(Sinopharm, Shanghai, China)	20g
Peptone	(Aobox, Beijing, China）	10g
Yeast Extract	(Oxoid, Hampshire, UK)	3g
Add ddH2O to		1L
After stirring and mixing with a glass rod, sterilise at 121°C for 20 min in an autoclave and store at room temperature.
TB3 Agar medium (TB3)
Agar	（Solarbio, Beijing, China）	15 g
Sucrose	（Sinopharm, Shanghai, China）	20g
Casein acid hydrolysate	(Solarbio, Beijing, China)	3g
Yeast Extract	(Oxoid, Hampshire, UK)	3g
Add ddH2O to		1L
After stirring and mixing with a glass rod, sterilise at 121°C for 20 min in an autoclave and store at room temperature.
liquid thioglycolate broth with indicator medium (TBI)
sugar	(Sinopharm, Shanghai, China)	30g
MgSO4•7H2O	(Sinopharm, Shanghai, China)	0.5g
trace element		200 µL
KH2PO4	(Sinopharm, Shanghai, China)	1g
FeSO4•7H2O	(Sinopharm, Shanghai, China)	10mg
KCl	(Sinopharm, Shanghai, China)	0.5g
Add ddH2O to		1L
Add water to dissolve and adjust the pH of the solution to 6.5 with NaOH, add ddH2O to 1 L, autoclave sterilisation at 121°C for 20 min, and store at room temperature.
1/2 complete medium agar medium (1/2CM)
Peptone	(Aobox, Beijing, China）	2g
Dextrose	(Sinopharm, Shanghai, China)	10g
Casamino acid	(Solarbio, Beijing, China)	1g
Yeast Extract	(Oxoid, Hampshire, UK)	1g
KCl	(Sinopharm, Shanghai, China)	0.5g
NaNO3	(Sinopharm, Shanghai, China)	6g
KH2PO4	(Sinopharm, Shanghai, China)	1.5g
MgSO4•7H2O	(Sinopharm, Shanghai, China)	1g
Agar	(Solarbio, Beijing, China)	7.5g
Add ddH2O to		1L
Add water to dissolve and adjust the pH of the solution to 6.5 with NaOH, add ddH2O to 1 L, autoclave sterilisation at 121°C for 20 min, and store at room temperature.
